# Supplementary material for: Probing altered receptor specificities of antigenically drifting human H3N2 viruses by chemoenzymatic synthesis, NMR, and modeling
Source: Nat Commun. 2024 Apr 6;15:2979. doi: 10.1038/s41467-024-47344-y (PMC10998905; doi:10.1038/s41467-024-47344-y)
Supplement: Supplementary file 4 — Source Data [file 41467_2024_47344_MOESM4_ESM.xlsx]

## Sheet: Fig 4b
	T2				R2
	replica 1	replica 2	replica 3		replica 1	replica 2	replica 3		Average
free 6	317.46	318.31	324.36		0.00315	0.00314159	0.00308299		0.00312486
HK68 bound	182.48	186	190.11		0.00548005	0.00537634	0.00526011		0.00537217
HK68 plus 7	196.08	189.04	190		0.00509996	0.00528989	0.00526316		0.00521767
HK68 plus2	198.41	191.57	194		0.00504007	0.00522002	0.00515464		0.00513824
NL91 bound	137.93	137	137.36		0.00725005	0.00729927	0.00728014		0.00727649
NL91 plus 7	144.3	144	143.59		0.00693001	0.00694444	0.00696427		0.00694624
NL91 plus 2	141.1	140.06	141.997		0.00708717	0.0071398	0.0070424		0.00708979
NL03 bound	128.2	125	121.95		0.00780031	0.008	0.00820008		0.00800013
NL03 plus 7	135.3	132.9	130.5		0.00739098	0.00752445	0.00766284		0.00752609
NL03 plus 2	172.41	168	158.73		0.00580013	0.00595238	0.00630001		0.0060175

## Sheet: Suppl Fig 4
Supplementary figure 4
	HK68		NL91		NL03		SNA		ECA		MAL-I
	mean	sd	mean	sd	mean	sd	mean	sd	mean	sd
A	23424.5	31928.8	155.25	170.13	1889.75	3271.41	1	0	451060	11733	73.5	67.71
B	1907.25	3301.72	1	0	1	0	2415.25	641.94	556956	31102.4	27.75	26.58
C	2226.25	3854.25	1418.25	1981.53	1	0	1931.5	352.01	564953	35854.1	57.25	97.43
D	1522	2634.45	1	0	1	0	15427.8	24932.8	644350	5831.04	140.5	15.17
E	187642	30500.9	2712.5	2714.79	2807.25	4860.57	1541.5	477.78	1678	434.71	16740.5	501.28
F	247558	36503.8	889795	217329	10180.2	12218.4	576106	2466.07	3038.25	922.04	145.75	50.48
G	265583	16019.3	1.57836e+06	67327.9	1	0	622268	1428.23	136292	13310.7	458.25	491.09
H	101384	12205.6	1	0	1	0	534256	5639.3	299339	11244.5	56.5	37.18
I	515504	67268.7	3763080	590330	400357	134334	904204	5076.76	150901	20156.8	401.25	412.49
J	369297	36050.3	311599	102271	69541.8	21225.6	778586	8356.15	299930	22608.8	19.25	31.61
K	813254	35240.3	1.7951e+06	850546	568534	58292	874931	3844.22	645.5	471.13	31	23.53

## Sheet: Suppl Fig 5a
						uM
					KAdis	1000
				Inhibitor	KBdis	240
				[Po] uM	[Ao] uM	[Bo] uM	Rba = B0/A0	1/θb	θb	θa		θb	θa	Effective b	Effective a
				5	500	250	0.5	1.48	0.675676	0.324324		0.675676	0.324324	1.35135	0.324324
				5	500	500	1	1.24	0.806452	0.193548		0.806452	0.193548	0.806452	0.193548
				5	500	750	1.5	1.16	0.862069	0.137931		0.862069	0.137931	0.574713	0.137931
				5	500	1000	2	1.12	0.892857	0.107143		0.892857	0.107143	0.446429	0.107143
																		0.5	0.324324
																		1	0.193548
																		1.5	0.137931
																		2	0.107143
																		0.5	0.675676	0.324324
																		1	0.806452	0.193548
																		1.5	0.862069	0.137931
																		2	0.892857	0.107143
																		0.5	0.0551	2	0.0557
																		1	0.0359	1	0.0307
																		1.5	0.0214	0.666667	0.0206
																		2	0.0185	0.5	0.0193
				NL03/compound4/compound1									NL03/compound4/compound2									NL03/compound4/compound3
				Concentration Competitor 1	STD intensity CHF2 of 4	STD intensity CH3 of 4	STD intensity CH3 GlcNAc of 1	STD intensity CH3 Neu5Ac of 1					Concentration Competitor 1	STD intensity CHF2 of 4	STD intensity CH3 of 4	STD intensity CH3 GlcNAc of 1	STD intensity CH3 Neu5Ac of 1					Concentration Competitor 1	STD intensity CHF2 of 4	STD intensity CH3 of 4	STD intensity CH3 GlcNAc of 1	STD intensity CH3 Neu5Ac of 1
				0	0.0557	0.0335	0	0					0	0.0557	0.0335	0	0					0	0.0557	0.0335	0	0
				250	0.0557	0.0337	0	0					250	0.0436	0.0352	0.1795	0.1393					250	0.0176	0.0079	0.0562	0.0551
				500	0.0307	0.022	0.0579	0.1039					500	0.0284	0.031	0.1379	0.1157					500	0	0	0.0436	0.0359
				750	0.0206	0.0185	0.0377	0.0724					750	0.0316	0.0295	0.1102	0.0916					750	0	0	0.0292	0.0214
				1000	0.0193	0.0148	0.0369	0.0683					1000	0.0196	0.0265	0.0847	0.0732					1000	0	0	0.0268	0.0185
							Mono									Di									Tri
						Rel							0	0.0557
				0	0.0557	1							0.5	0.0436			Kb	1.64Ka								Kb	1e-3 -4 Ki
			0	0.25	0.0557	1	Kb	6.66Ka					1	0.0284			Kb	0.23Ka					0	0.0557		Kb	1e-3 -4 Ki
				0.5	0.0307	0.551167	Kb	1.56Ka					1.5	0.0316									0.5	0.0176
				0.75	0.0206	0.369838							2	0.0196									1	0
				1	0.0193	0.346499							0	1									1.5	0
				0	1								0.25	0.782765									2	0
				0.25	1								0.5	0.509874									0	1
				0.5	0.551167								0.75	0.567325									0.25	0.315978
				0.75	0.369838								1	0.351885									0.5	0
				1	0.346499								0	1									0.75	0
				0	1								0.5	0.782765									1	0
				0.5	1								1	0.509874									0	1
				1	0.551167								1.5	0.567325									0.5	0.315978
				1.5	0.369838								2	0.351885									1	0
				2	0.346499																		1.5	0
													0	0.0335									2	0
				0	0.0335	1							0.5	0.0352
				0.25	0.0337	1.00597							1	0.031
				0.5	0.022	0.656716							1.5	0.0295
				0.75	0.0185	0.552239							2	0.0265
				1	0.0148	0.441791							0	1									0	1
				0	1								0.25	1.05075									0.25	0.235821
				0.25	1.00597								0.5	0.925373									0.5	0
				0.5	0.656716								0.75	0.880597									0.75	0
				0.75	0.552239								1	0.791045									1	0
				1	0.441791								0	1									0	1
				0	1								0.5	1.05075									0.5	0.235821
				0.5	1.00597								1	0.925373									1	0
				1	0.656716								1.5	0.880597									1.5	0
				1.5	0.552239								2	0.791045									2	0
				2	0.441791
																										Coregido con Kfluor 0.7 mM
																										Kf + [F] = 1.2 mM
														Gaddum		Gaddum rel		Pablo		%REL (Gaddum+Hill)	m = Kfluor	C = R(KaKb)	Kb (sugar)	R2		C = R(KaKb)	K(sugar)	R2
													Mono			0.26	0.988 No 0.5	1.05	0.988 No 0.5		2.24	3.93	0.569975	0.79		1.72	406.977	0.795
																0.44	0.993 No 0.5	1.77	0.993 No 0.5		4.11	4.39	0.936219	0.83		1.13	619.469	0.83
													Di			0.34	0.929 All points	1.38	0.929 All points		0.69	1.73	0.398844	0.93	Mejor ajuste -> Kfluor 0.7 mM	1.73	404.624	0.929
																2.17	0.923 No 0.5	9.22	0.917 No 0.5		4.32	1.01	4.27723	0.89	STD a 250 corregido a 0.98. Mucho error	0.26	2692.31	0.917	quitando x=0.25mM
													Tri			0.031	0.953 All zeros kept	0.12	0.953 All zeros kept		Nd	Nd			m < 0. Ka = 2.84 (average from mono &di)	19.66	35.6053	0.953
																0.022	0.975 All zeros kept	0.09	0.975 All zeros kept		Nd	Nd			m < 0. Ka = 2.84 (average from mono &di)	26.93	25.9933	0.975
																						uM
																					K fluorado	2840
																					K mono	752
																					K di

## Sheet: Suppl Fig 5c
					Tobs (sec)	P0	eq	Lig (mM) (x)	Robs (y)		eq comp	conc comp (mM) (x)	Robs (y)	Tobs (comp)
					0.148	0.005	24	0.12	6.75676	0.00675676	0.15	0.018	5.34759	0.187
					0.166	0.005	50	0.25	6.0241	0.0060241	0.25	0.03	4.9505	0.202
					0.176	0.005	100	0.5	5.68182	0.00568182	0.5	0.06	4.80769	0.208
					0.186	0.005	200	1	5.37634	0.00537634	0.75	0.09	4.4843	0.223
						0.005					1	0.12	4.36681	0.229
						0.005					2	0.24	4.09836	0.244
					Tobs (sec)	P0	eq	Lig (mM) (x)	Robs (y)		eq comp	conc comp (mM) (x)	Robs (y)	Tobs (comp)
					0.164	0.005	24	0.12	6.09756		0.15	0.018	5.64972	0.177
					0.181	0.005	50	0.25	5.52486		0.25	0.03	5.58659	0.179
					0.18	0.005	100	0.5	5.55556		0.5	0.06	5.18135	0.193
					0.18	0.005	200	1	5.55556		0.75	0.09	5.29101	0.189
						0.005					1	0.12	5.15464	0.194
						0.005					2	0.24	5.15464	0.194

## Sheet: Suppl Fig 14
Supplementary figure 14
	NL03		NL03 N137Y		NL03 S145K		NL03 N137Y S145K
	mean	sd	mean	sd	mean	sd	mean	sd
A	2795.75	2853.19	2795.75	2853.19	22758.8	4425.98	80.75	138.13
B	8639.5	9029.49	8639.5	9029.49	4567	7829.07	1	0
C	8879.5	15378	8879.5	15378	1	0	4819.25	6349.19
D	2081.75	2074.35	2081.75	2074.35	1	0	939.5	1625.53
E	7064	7667.75	7064	7667.75	2886.25	1160.1	11143	9258.57
F	2526.75	3169.76	2526.75	3169.76	7011.25	2701.03	5048	5406.87
G	3668.25	2748.28	3668.25	2748.28	1	0	1	0
H	1	0	1	0	1	0	1	0
I	8.40019e+06	988039	8.40019e+06	988039	72414.2	75206.9	564740	45686.6
J	2.47787e+06	125584	2.47787e+06	125584	1943.75	1971.39	55098.5	13300.9
K	8509985	518756	8509985	518756	3462823	55911.5	3.16558e+06	373137
